# Supplementary material for: Genome-wide association mapping of aluminum toxicity tolerance and fine mapping of a candidate gene for Nrat1 in rice
Source: PLoS One. 2018 Jun 12;13(6):e0198589. doi: 10.1371/journal.pone.0198589 (PMC5997306; doi:10.1371/journal.pone.0198589)
Supplement: S2 File — (XLSX) [file pone.0198589.s004.xlsx]

## Sheet: Table S1
KASP markers
SNP-Position	ref/alt	Primer-A1	Primer-A2	Primer-C	Sequence
935324	A/T	GAAGGTGACCAAGTTCATGCTGAAGTGCCTGGGTGACTGTGT	GAAGGTCGGAGTCAACGGATTGAAGTGCCTGGGTGACTGTGA	GGGAGGTCCCAAGTAAAACACTGAAA	AGAAGCCGATCAGACACGCAGCTGCCATTGTGATCCCATTCACCTCCATAGAAGTGCCTGGGTGACTGTG[A/T]GCGCCACAGTTTCAGtGTTTTACTTGGGACCTCCCTTTCAATGTAAGAGGCCATACTTTTGAGGACTACTTTCAATCCATCGTAGATGCCAAGTGGCGGCTCAATTGGT
984685	G/T	GAAGGTGACCAAGTTCATGCTCTCCCCCTGCTTACCCAAAAAC	GAAGGTCGGAGTCAACGGATTCCTCCCCCTGCTTACCCAAAAAA	CCTATGCAAACAGCTCACAGCTCTA	TCTGCATGGGGTCTCAGGGATCTGGTCTCGACTGGAAACTCTCCAGATTAGTAATGCAGCTGTGCTATCCACGCCCCTATGCAAACAGCTCACAGCTCTACGTGAGCTTAT[G/T]TTTTTGGGTAAGCAGGGGGAGGGATATGACGGCGAGACCATGGTGAGTCTGACAGAGGAGCAAGAGAG
1318440	C/T	GAAGGTGACCAAGTTCATGCTGGACTCCTACAGCGGCAGC	GAAGGTCGGAGTCAACGGATTAGGACTCCTACAGCGGCAGT	CCGGAGCGGTGCTGGCCAT	GAGATCACGACGGTGCCGCCGCCGCCGCCGGCCATCGGCTTCACCATCTCCAGCGGCGACCCTATGGAGGACTCCTACAGCGGCAG[C/T]CATGGCCAGCACCGCTCCGGCGCCGCCGCGGCGACGACGACGA
1375795	T/C	GAAGGTGACCAAGTTCATGCTGAGTCCACGTCGAGAAAGCAGA	GAAGGTCGGAGTCAACGGATTAGTCCACGTCGAGAAAGCAGG	CCGTCTCCGACGCCCCGAT	ATGCGTCGTTTGGCTGTTGCTTCCCTGACGCCGCCGCGGATCCCTCGTCTTCTCCGTCTCCGACGCCCCGATCGAACGCCC[T/C]CTGCTTTCTCGACGTGGACTCCTCATCGTCGTCCTCGTCCCCACGCCGCCGATCCCACGCCCATCTATCTGCCGGT
1398560	T/A	GAAGGTGACCAAGTTCATGCTCTTGACGTTGTCGCGGATGTAA	GAAGGTCGGAGTCAACGGATTCTTGACGTTGTCGCGGATGTAT	ACTGATCAACGAAGACCAAGAAAAGAAG	AAAATTGAACTACGTAACGGTGCATGACTTATGACTTGCAGAAATTCTATGATGATACTTGGAAACTGATCAACGAAGACCAAGAAAAGAAGAAaGCGTTCATGgA[T/A]TACATCCGCGACAACGTCAAGGAGGCGGCGGTCGACGACAGCCTCTTCATCATGGCCGGGCTGGCGGCGCCGG
1433066	A/G	GAAGGTGACCAAGTTCATGCTCTAAGGCTTATAAGACGAAAATTAAACGA	GAAGGTCGGAGTCAACGGATTTAAGGCTTATAAGACGAAAATTAAACGG	ACGCGTCGCATCCATTTCCTCTTTT	TCTAGAACTGAGGGAGTATAATAGAAAACCACAAAATCAACTTAGATTAAGTTTTGAAATTTACATTTTCACTAAGGCTTATAAGACGAAAATTAAACG[A/G]TGGGGGTTTAAATTTAAAAAAGAGGAAATGGATGCGACGCGTGTTAGTCGAGTAGCCGAGTCCGACC
1466026	G/A	GAAGGTGACCAAGTTCATGCTGTATAGGTATTGTATCACTGCTCG	GAAGGTCGGAGTCAACGGATTTTTGTATAGGTATTGTATCACTGCTCA	GAATTAATGTTTCACATTGTCAAATTATCTGTTTTG	CATACATTACCAACAGCAGCCAAATTTAGCAATGCTTCGAGAAGAGTTTGTATAGGTATTGTATCACTGCTC[G/A]TCTGCAGGGACAAAACAGATAATTTGACAATGTGAAACATTAATTCAAATAAAATAGAGTAACATGGAATGAAAAACTAAAAGTAAAGTAGAGAACACTCTAACTAC
1661173	G/T	GAAGGTGACCAAGTTCATGCTCCTGTTTTCACTCCAAGGTTGG	GAAGGTCGGAGTCAACGGATTATACCTGTTTTCACTCCAAGGTTGT	TGGTCTTTGCACTTCTGATCCAAACATTA	CATGGACAACATAAGATGATAAGGTGATGATGCATGATTAGCATGCAAAGAGCAAGGTTAATGGTTAAGTGAAATATACCTGTTTTCACTCCAAGGTTG[G/T]CAGCTAATGTTTGGATCAGAAGTGCAAAGACCATCCCAACTAAGATGACCCACAGAAGCTGTTCATTGTAAAATGTAAAT
1703702	T/C	GAAGGTGACCAAGTTCATGCTCCTTTGGATGAGTAATAGGGGGAA	GAAGGTCGGAGTCAACGGATTCTTTGGATGAGTAATAGGGGGAG	CATCCCTTGGATGATATCCAGTGGTT	GGGAATATTAAAAGTTTATAGGGAGTGTCTAGATTTCATATATGTCTCATCCCTTGGATGATATCCAGTGGTTTTCAACTTTTCATCA[T/C]TCCCCCTATTACTCATCCAAAGGTAGTCATGTCTTTCTTATTATATAGATAAAAGGTTGAACAACATATATCCAATTGTTTTCATCATTTC
2176681	A/G	GAAGGTGACCAAGTTCATGCTCCAAAGGGCGCATATGGATCATATT	GAAGGTCGGAGTCAACGGATTCAAAGGGCGCATATGGATCATATC	GGAACAAGGGTAGCGCCGCC	TTATTGTGTGGATTCATGCGATAATATAGTAGACAGACCGAGAGCCATATCTTTCCCCATTGTGGAACAAGGGTAGCGCCGCCATGC[A/G]ATATGATCCATATGCGCCCTTTGGCCAATTGCTCATTGCTTGTCTCTTCGCCGAGAAGCCTAAGGGTGATATAGTTTGAACATGTGCCAAAC
2668631	G/A	GAAGGTGACCAAGTTCATGCTCGGCGGCGGGGGACGAA	GAAGGTCGGAGTCAACGGATTGGCGGCGGGGGACGAG	GTGGAAGTTTCGCAGCAGCGACT	CGGCCATGGCCGCGGCGGCGACGGCGGCGGGGGACGA[G/A]GAGTTGGAGTCGCTGCTGCGAAACTTCCACCGCTTCTCCCAGGTCCCCACCCATTCTCTCCGGCGTGTCGCGAGCTCGGCGG
RT-PCR primers		F5'-3'
	Ubi-F	GCCCAAGAAGAAGATCAAGAAC
	Ubi-R	AGATAACAACGGAAGCATAAAAGTC
	Nrat1-F	CTGGAGCTGACTTCAAGTATGAGC
	Nrat1-R	CAGAAGTGCAAAGACCATCCCAAC
PCR primers		F5'-3'
cDNA full length	1F	ATGGAAGGGACTGGTGAGATGA
	1638R	CTACATGGAAGCATCGGCAAGG
Promoter primers		F5'-3'
1F	13F	AGTTAAGAGCCACATACATCC
1R	1266R	CCAAGTCTAGTTCCCACTTC
2F	826F	TCCGATTATTTTGGAGCCTT
2R	1406R	CACTGCTAGTCACTCCAAAT
3F	1131F	TAACGAGTTGATACGCAGG
3R	2143R	CCTAATTGGGTTGCGGTC
